# Supplementary material for: Thermal Conductivity and Mechanical Properties of Polymer Composites with Hexagonal Boron Nitride—A Comparison of Three Processing Methods: Injection Moulding, Powder Bed Fusion and Casting
Source: Polymers (Basel). 2023 Mar 21;15(6):1552. doi: 10.3390/polym15061552 (PMC10053309; doi:10.3390/polym15061552)
Supplement: Supplementary file 1 [file polymers-15-01552-s001.zip]

Archive with 1 entries (1 files):
- polymers-2137394-supplementary.pdf
